# Supplementary material for: Basketball Fatigue Impact on Kinematic Parameters and 3-Point Shooting Accuracy: Insights across Players’ Positions and Cardiorespiratory Fitness Associations of High-Level Players
Source: Sports (Basel). 2024 Feb 20;12(3):63. doi: 10.3390/sports12030063 (PMC10974731; doi:10.3390/sports12030063)
Supplement: Supplementary file 1 [file sports-12-00063-s001.zip]

Archive with 1 entries (1 files):
- sports-2822543-supplementary.pdf
